# Supplementary material for: Phenotypic Selection in Halenia elliptica D. Don (Gentianaceae), an Alpine Biennial with Mixed Mating System
Source: Plants (Basel). 2022 May 31;11(11):1488. doi: 10.3390/plants11111488 (PMC9183009; doi:10.3390/plants11111488)
Supplement: Supplementary file 1 [file plants-11-01488-s001.zip]

Archive with 6 entries (3 files):
- plants-1713607-supplementary/
- plants-1713607-supplementary/plants-1713607-supplementary/
- plants-1713607-supplementary/plants-1713607-supplementary/Supplementary Files/
- plants-1713607-supplementary/plants-1713607-supplementary/Supplementary Files/supplementary figures1-2.pdf
- plants-1713607-supplementary/plants-1713607-supplementary/Supplementary Files/supplementary Table1-Lijiang.xlsx
- plants-1713607-supplementary/plants-1713607-supplementary/Supplementary Files/supplementary Table2-Huangyuan.xlsx
