# Supplementary material for: Phenotypic Selection in Halenia elliptica D. Don (Gentianaceae), an Alpine Biennial with Mixed Mating System
Source: Plants (Basel). 2022 May 31;11(11):1488. doi: 10.3390/plants11111488 (PMC9183009; doi:10.3390/plants11111488)
Supplement: Supplementary file 1 [file plants-11-01488-s001.zip › plants-1713607-supplementary/plants-1713607-supplementary/Supplementary Files/supplementary Table1-Lijiang.xlsx]

## Sheet: Netting
supplementary Table 1. Phenotypic selection on morphological traits of netting treatment for Lijiang
Listing date	number	flowering date	flower date (standardization)	Flower tube depthh/cm	spur length/cm	flower display	plant heigh/cm	total flower	seed	Zflower dta	Zflower heigh/cm	Zspur length/cm	Zflower display	Zplant heigh/cm	Ztatal flower	Rseeds
2018-08-22	A1	2018-08-25	268	0.596	0.74	3	44	42	6	-1.30806	-1.40447	-0.390685	-0.520113	-0.612887	0.711907	1.13099	2
	A2	2018-08-24	267	0.736	0.736	2	27	13	5	-1.45258	0.87469	-0.444353	-0.678291	-2.01317	-0.790032	0.942492	2
	A4	2018-08-24	267	0.68	0.714	35	58	68	6	-1.45258	-0.0369743	-0.739526	4.5416	0.54029	2.05847	1.13099	2
	A5	2018-08-24	267	0.726	0.74	3	51	23	7	-1.45258	0.711893	-0.390685	-0.520113	-0.0362986	-0.272122	1.31949	2
	A8	2018-08-26	269	0.776	0.64	1	67	102	2	-1.16354	1.52588	-1.73238	-0.83647	1.28162	3.81937	0.376997	2
	A9	2018-08-24	267	0.658	0.716	18	66	80	7	-1.45258	-0.395128	-0.712692	1.85257	1.19925	2.67996	1.31949	2
	A10	2018-08-24	267	0.7	0.84	3	38	19	4	-1.45258	0.28862	0.951015	-0.520113	-1.10711	-0.479286	0.753994	2
	A12	2018-08-26	269	0.654	0.754	2	61	50	7	-1.16354	-0.460247	-0.202847	-0.678291	0.787399	1.12623	1.31949	2
	A13	2018-08-26	269	0.796	0.894	1	54	52	6	-1.16354	1.85147	1.67553	-0.83647	0.210811	1.22982	1.13099	2
	A14	2018-08-26	269	0.724	0.93	2	48	20	8	-1.16354	0.679334	2.15854	-0.678291	-0.283408	-0.427495	1.50799	2
	A15	2018-08-26	269	0.7	0.834	4	41	21	5	-1.16354	0.28862	0.870513	-0.361934	-0.859996	-0.375704	0.942492	2
	A17	2018-08-27	270	0.598	0.692	2	31	11	4	-1.01901	-1.37191	-1.0347	-0.678291	-1.68369	-0.893614	0.753994	2
	A18	2018-08-28	271	0.7	0.892	1	35	23	5	-0.874489	0.28862	1.6487	-0.83647	-1.35422	-0.272122	0.942492	2
	A19	2018-08-28	271	0.7	0.788	1	43	30	5	-0.874489	0.28862	0.253331	-0.83647	-0.695257	0.0904148	0.942492	2
	A20	2018-08-27	270	0.662	0.83	2	31	11	4	-1.01901	-0.330009	0.816845	-0.678291	-1.68369	-0.893614	0.753994	2
2018-08-27	A21	2018-08-28	271	0.78	0.742	3	60	68	8	-0.874489	1.591	-0.363851	-0.520113	0.70503	2.05847	1.50799	2
	A24	2018-08-30	273	0.642	0.83	3	63	42	6	-0.585442	-0.655604	0.816845	-0.520113	0.952139	0.711907	1.13099	2
2018-08-28	A26	2018-08-29	272	0.654	0.802	14	53	29	3	-0.729965	-0.460247	0.441169	1.21985	0.128441	0.0386238	0.565495	2
	A27	2018-08-30	273	0.74	0.886	1	49	24	7	-0.585442	0.939809	1.5682	-0.83647	-0.201038	-0.220331	1.31949	2
2018-08-29	A31	2018-08-30	273	0.696	0.796	9	50	24	3	-0.585442	0.223501	0.360667	0.428959	-0.118668	-0.220331	0.565495	2
	A32	2018-08-30	273	0.542	0.638	2	41	10	8	-0.585442	-2.28358	-1.75922	-0.678291	-0.859996	-0.945405	1.50799	2
	A35	2018-08-31	274	0.684	0.746	2	49	59	8	-0.440919	0.0281446	-0.310183	-0.678291	-0.201038	1.59235	1.50799	2
2018-08-30	A36	2018-08-31	274	0.676	0.77	2	29	7	4	-0.440919	-0.102093	0.0118251	-0.678291	-1.84843	-1.10078	0.753994	2
	A37	2018-09-01	274	0.664	0.816	2	37	10	4	-0.440919	-0.29745	0.629007	-0.678291	-1.18948	-0.945405	0.753994	2
	A38	2018-08-31	274	0.738	0.824	1	28	8	5	-0.440919	0.90725	0.736343	-0.83647	-1.9308	-1.04899	0.942492	2
	A43	2018-09-03	276	0.64	0.66	6	33	18	2	-0.151872	-0.688163	-1.46404	-0.0455769	-1.51895	-0.531077	0.376997	2
	A44	2018-09-01	274	0.718	0.864	3	66	40	8	-0.440919	0.581655	1.27302	-0.520113	1.19925	0.608325	1.50799	2
2018-09-01	A46	2018-09-04	277	0.818	0.814	1	46	20	7	-0.00734864	2.20963	0.602173	-0.83647	-0.448148	-0.427495	1.31949	2
	A49	2018-09-04	277	0.614	0.7	5	39	8	3	-0.00734864	-1.11144	-0.927364	-0.203755	-1.02474	-1.04899	0.565495	2
	A50	2018-09-02	275	0.726	0.782	15	61	41	8	-0.296395	0.711893	0.172829	1.37803	0.787399	0.660116	1.50799	2
2018-09-02	A51	2018-09-03	276	0.86	0.876	1	50	26	2	-0.151872	2.89338	1.43403	-0.83647	-0.118668	-0.116749	0.376997	2
	A55	2018-09-04	277	0.684	0.786	10	54	22	7	-0.00734864	0.0281446	0.226497	0.587138	0.210811	-0.323913	1.31949	2
2018-09-03	A56	2018-09-04	277	0.698	0.754	3	47	17	6	-0.00734864	0.256061	-0.202847	-0.520113	-0.365778	-0.582868	1.13099	2
	A57	2018-09-04	277	0.724	0.798	5	52	16	7	-0.00734864	0.679334	0.387501	-0.203755	0.0460712	-0.634659	1.31949	2
	A58	2018-09-05	278	0.638	0.674	3	51	14	5	0.137175	-0.720723	-1.27621	-0.520113	-0.0362986	-0.738241	0.942492	2
	A59	2018-09-04	277	0.72	0.776	5	57	22	8	-0.00734864	0.614215	0.0923271	-0.203755	0.45792	-0.323913	1.50799	2
	A60	2018-09-05	278	0.636	0.696	7	61	35	6	0.137175	-0.753282	-0.981032	0.112602	0.787399	0.34937	1.13099	2
2018-09-04	A62	2018-09-05	278	0.742	0.742	4	50	19	7	0.137175	0.972369	-0.363851	-0.361934	-0.118668	-0.479286	1.31949	2
	A64	2018-09-05	278	0.606	0.726	6	64	25	2	0.137175	-1.24167	-0.578522	-0.0455769	1.03451	-0.16854	0.376997	2
2018-09-05	A66	2018-09-06	279	0.696	0.782	5	66	31	9	0.281698	0.223501	0.172829	-0.203755	1.19925	0.142206	1.69649	2
2018-09-08	A71	2018-09-12	285	0.616	0.776	5	44	9	4	1.14884	-1.07888	0.0923271	-0.203755	-0.612887	-0.997196	0.753994	2
	A73	2018-09-14	287	0.624	0.586	6	43	8	3	1.43788	-0.948639	-2.4569	-0.0455769	-0.695257	-1.04899	0.565495	2
2018-09-09	A76	2018-09-10	283	0.698	0.696	14	63	43	3	0.859791	0.256061	-0.981032	1.21985	0.952139	0.763698	0.565495	2
	A77	2018-09-11	284	0.634	0.8	4	54	14	4	1.00431	-0.785842	0.414335	-0.361934	0.210811	-0.738241	0.753994	2
2018-09-10	A81	2018-09-12	285	0.644	0.586	12	51	16	4	1.14884	-0.623044	-2.4569	0.903495	-0.0362986	-0.634659	0.753994	2
	A82	2018-09-12	285	0.654	0.796	10	48	14	4	1.14884	-0.460247	0.360667	0.587138	-0.283408	-0.738241	0.753994	2
	A84	2018-09-11	284	0.766	0.812	2	48	20	8	1.00431	1.36308	0.575339	-0.678291	-0.283408	-0.427495	1.50799	2
	A85	2018-09-13	286	0.766	0.838	2	49	29	7	1.29336	1.36308	0.924181	-0.678291	-0.201038	0.0386238	1.31949	2
2018-09-11	A86	2018-09-12	285	0.654	0.82	10	61	17	4	1.14884	-0.460247	0.682675	0.587138	0.787399	-0.582868	0.753994	2
	A88	2018-09-12	285	0.614	0.85	13	50	18	4	1.14884	-1.11144	1.08518	1.06167	-0.118668	-0.531077	0.753994	2
	A90	2018-09-12	285	0.638	0.662	22	52	30	2	1.14884	-0.720723	-1.43721	2.48528	0.0460712	0.0904148	0.376997	2
	A92	2018-09-14	287	0.658	0.81	7	47	18	6	1.43788	-0.395128	0.548505	0.112602	-0.365778	-0.531077	1.13099	2
	A93	2018-09-15	288	0.732	0.802	2	69	32	2	1.58241	0.809571	0.441169	-0.678291	1.44636	0.193997	0.376997	2
	A94	2018-09-14	287	0.614	0.66	19	83	57	7	1.43788	-1.11144	-1.46404	2.01075	2.59953	1.48877	1.31949	2
	A95	2018-09-13	286	0.664	0.758	11	63	25	2	1.29336	-0.29745	-0.149179	0.745316	0.952139	-0.16854	0.376997	2
2018-09-13	A96	2018-09-14	287	0.602	0.8	12	61	52	7	1.43788	-1.30679	0.414335	0.903495	0.787399	1.22982	1.31949	2
	A97	2018-09-15	288	0.698	0.81	7	61	20	7	1.58241	0.256061	0.548505	0.112602	0.787399	-0.427495	1.31949	2
	A98	2018-09-14	287	0.602	0.732	10	57	12	5	1.43788	-1.30679	-0.498021	0.587138	0.45792	-0.841823	0.942492	2
	A100	2018-09-14	287	0.634	0.764	5	80	33	6	1.43788	-0.785842	-0.0686768	-0.203755	2.35243	0.245788	1.13099	2
			277.051	0.682271	0.769119	6.28814	51.4407	28.2542	5.30508								2
			6.9193	0.0614261	0.0745324	6.32197	12.1404	19.3084	2.00219								2

## Sheet: Control
supplementary Table 1. Phenotypic selection on morphological traits of control treatment for Lijiang
Listing date	number	flowering date	flower date (standardization)	Flower tube depth /cm	spur length/cm	flower display	plant heigh/cm	total flower	seed	Zflower dta	Zflower heigh/cm	Zspur length/cm	Zflower display	Zplant heigh/cm	Ztatal flower	Rseeds
2018-08-22	B1	2018-08-24	267	0.58	0.54	12	52	40	7	-1.43043	-1.12812	-1.70305	0.218607	0.468976	0.315557	1.62357	1
	B2	2018-08-23	266	0.576	0.638	25	54	42	5	-1.58377	-1.18767	-0.615817	1.32278	0.633387	0.367302	1.1597	1
	B4	2018-08-24	267	0.648	0.678	2	47	19	2	-1.43043	-0.115692	-0.172051	-0.630758	0.0579482	-0.227761	0.463878	1
	B5	2018-08-24	267	0.556	0.558	5	39	18	8	-1.43043	-1.48544	-1.50335	-0.375948	-0.599696	-0.253633	1.85551	1
2018-08-23	B6	2018-08-26	269	0.6	0.604	2	35	13	8	-1.12373	-0.830344	-0.993019	-0.630758	-0.928519	-0.382995	1.85551	1
	B7	2018-08-24	267	0.586	0.518	7	43	19	2	-1.43043	-1.03878	-1.94712	-0.206075	-0.270874	-0.227761	0.463878	1
	B8	2018-08-24	267	0.668	0.736	3	29	11	3	-1.43043	0.18208	0.471411	-0.545822	-1.42175	-0.43474	0.695817	1
	B9	2018-08-24	267	0.716	0.762	3	37	8	4	-1.43043	0.896732	0.75986	-0.545822	-0.764107	-0.512357	0.927757	1
	B10	2018-08-26	269	0.64	0.528	2	36	9	3	-1.12373	-0.2348	-1.83618	-0.630758	-0.846313	-0.486484	0.695817	1
2018-08-24	B11	2018-08-26	269	0.716	0.698	1	23	4	4	-1.12373	0.896732	0.0498328	-0.715695	-1.91499	-0.615846	0.927757	1
	B12	2018-08-26	269	0.732	0.714	1	28	2	4	-1.12373	1.13495	0.22734	-0.715695	-1.50396	-0.667591	0.927757	1
	B14	2018-08-29	272	0.762	0.786	3	28	7	1	-0.663677	1.58161	1.02612	-0.545822	-1.50396	-0.538229	0.231939	1
	B15	2018-08-26	269	0.716	0.76	8	59	40	6	-1.12373	0.896732	0.737671	-0.121139	1.04441	0.315557	1.39163	1
	B17	2018-08-27	270	0.69	0.756	5	29	6	3	-0.970376	0.509629	0.693295	-0.375948	-1.42175	-0.564101	0.695817	1
	B18	2018-08-28	271	0.794	0.872	2	38	7	3	-0.817027	2.05804	1.98022	-0.630758	-0.681902	-0.538229	0.695817	1
	B19	2018-08-29	272	0.752	0.78	2	35	7	4	-0.663677	1.43272	0.959555	-0.630758	-0.928519	-0.538229	0.927757	1
2018-08-27	B21	2018-08-28	271	0.77	0.82	11	47	30	5	-0.817027	1.70072	1.40332	0.133671	0.0579482	0.0568343	1.1597	1
	B22	2018-08-29	272	0.752	0.826	7	42	15	2	-0.663677	1.43272	1.46989	-0.206075	-0.35308	-0.33125	0.463878	1
	B24	2018-08-28	271	0.712	0.796	4	35	8	3	-0.817027	0.837178	1.13706	-0.460885	-0.928519	-0.512357	0.695817	1
2018-08-28	B26	2018-08-30	273	0.728	0.718	3	46	15	1	-0.510327	1.07539	0.271716	-0.545822	-0.0242574	-0.33125	0.231939	1
	B28	2018-08-29	272	0.6	0.586	13	30	20	6	-0.663677	-0.830344	-1.19271	0.303544	-1.33955	-0.201889	1.39163	1
	B29	2018-08-29	272	0.624	0.668	10	48	38	3	-0.663677	-0.473018	-0.282992	0.0487341	0.140154	0.263813	0.695817	1
	B33	2018-08-30	273	0.62	0.64	8	38	17	5	-0.510327	-0.532572	-0.593629	-0.121139	-0.681902	-0.279506	1.1597	1
	B35	2018-08-31	274	0.62	0.658	25	55	63	8	-0.356978	-0.532572	-0.393934	1.32278	0.715593	0.910621	1.85551	1
2018-08-30	B36	2018-08-31	274	0.718	0.618	1	54	40	11	-0.356978	0.926509	-0.837701	-0.715695	0.633387	0.315557	2.55133	1
	B39	2018-09-01	274	0.642	0.636	4	51	21	7	-0.356978	-0.205023	-0.638006	-0.460885	0.38677	-0.176017	1.62357	1
	B42	2018-09-02	275	0.592	0.614	28	49	30	2	-0.203628	-0.949452	-0.882078	1.57759	0.222359	0.0568343	0.463878	1
	B43	2018-09-02	275	0.638	0.7	5	43	18	5	-0.203628	-0.264577	0.0720212	-0.375948	-0.270874	-0.253633	1.1597	1
	B45	2018-09-02	275	0.544	0.546	62	57	81	3	-0.203628	-1.6641	-1.63648	4.46543	0.880004	1.37632	0.695817	1
	B48	2018-09-03	276	0.704	0.656	2	56	39	2	-0.0502786	0.718069	-0.416122	-0.630758	0.797798	0.289685	0.463878	1
	B49	2018-09-03	276	0.688	0.706	1	52	37	8	-0.0502786	0.479852	0.138586	-0.715695	0.468976	0.23794	1.85551	1
	B50	2018-09-02	275	0.586	0.63	39	53	53	5	-0.203628	-1.03878	-0.704571	2.51189	0.551182	0.651897	1.1597	1
2018-09-02	B51	2018-09-03	276	0.728	0.834	2	40	16	8	-0.0502786	1.07539	1.55864	-0.630758	-0.517491	-0.305378	1.85551	1
	B52	2018-09-04	277	0.72	0.74	2	54	41	8	0.103071	0.956286	0.515788	-0.630758	0.633387	0.34143	1.85551	1
	B54	2018-09-05	278	0.656	0.694	2	45	19	6	0.256421	0.00341705	0.00545615	-0.630758	-0.106463	-0.227761	1.39163	1
	B55	2018-09-03	276	0.618	0.658	4	53	20	7	-0.0502786	-0.562349	-0.393934	-0.460885	0.551182	-0.201889	1.62357	1
2018-09-03	B56	2018-09-05	278	0.726	0.76	2	64	66	7	0.256421	1.04562	0.737671	-0.630758	1.45544	0.988238	1.62357	1
	B57	2018-09-05	278	0.768	0.794	1	81	292	12	0.256421	1.67094	1.11487	-0.715695	2.85294	6.83538	2.78327	1
	B59	2018-09-04	277	0.686	0.704	3	42	11	4	0.103071	0.450075	0.116398	-0.545822	-0.35308	-0.43474	0.927757	1
	B60	2018-09-05	278	0.694	0.858	2	63	42	10	0.256421	0.569183	1.8249	-0.630758	1.37324	0.367302	2.31939	1
2018-09-04	B61	2018-09-07	280	0.576	0.712	27	54	33	4	0.56312	-1.18767	0.205151	1.49265	0.633387	0.134451	0.927757	1
	B63	2018-09-05	278	0.548	0.68	6	37	12	4	0.256421	-1.60455	-0.149862	-0.291012	-0.764107	-0.408867	0.927757	1
2018-09-05	B66	2018-09-07	280	0.664	0.644	6	41	12	3	0.56312	0.122526	-0.549252	-0.291012	-0.435285	-0.408867	0.695817	1
	B67	2018-09-08	281	0.624	0.562	10	35	10	4	0.71647	-0.473018	-1.45897	0.0487341	-0.928519	-0.460612	0.927757	1
	B68	2018-09-06	279	0.614	0.792	2	41	12	3	0.40977	-0.621903	1.09268	-0.630758	-0.435285	-0.408867	0.695817	1
2018-09-08	B71	2018-09-10	283	0.738	0.752	24	79	69	1	1.02317	1.22428	0.648918	1.23785	2.68853	1.06585	0.231939	1
	B73	2018-09-10	283	0.58	0.544	9	38	16	2	1.02317	-1.12812	-1.65867	-0.0362024	-0.681902	-0.305378	0.463878	1
	B74	2018-09-10	283	0.478	0.484	13	42	18	3	1.02317	-2.64675	-2.32432	0.303544	-0.35308	-0.253633	0.695817	1
2018-09-09	B76	2018-09-11	284	0.642	0.612	10	46	16	3	1.17652	-0.205023	-0.904266	0.0487341	-0.0242574	-0.305378	0.695817	1
	B77	2018-09-11	284	0.612	0.64	8	43	11	4	1.17652	-0.651681	-0.593629	-0.121139	-0.270874	-0.43474	0.927757	1
	B78	2018-09-11	284	0.662	0.718	3	32	7	3	1.17652	0.0927485	0.271716	-0.545822	-1.17514	-0.538229	0.695817	1
2018-09-10	B81	2018-09-11	284	0.706	0.71	3	36	10	1	1.17652	0.747846	0.182963	-0.545822	-0.846313	-0.460612	0.231939	1
	B82	2018-09-13	286	0.64	0.694	20	61	28	2	1.48322	-0.2348	0.00545615	0.898099	1.20883	0.00508964	0.463878	1
2018-09-11	B86	2018-09-12	285	0.564	0.712	10	34	18	5	1.32987	-1.36633	0.205151	0.0487341	-1.01072	-0.253633	1.1597	1
	B89	2018-09-13	286	0.64	0.694	49	68	54	1	1.48322	-0.2348	0.00545615	3.36126	1.78427	0.67777	0.231939	1
2018-09-12	B91	2018-09-13	286	0.58	0.76	4	44	10	3	1.48322	-1.12812	0.737671	-0.460885	-0.188669	-0.460612	0.695817	1
	B92	2018-09-15	288	0.662	0.754	6	47	7	2	1.78992	0.0927485	0.671106	-0.291012	0.0579482	-0.538229	0.463878	1
	B94	2018-09-13	286	0.668	0.796	9	61	16	3	1.48322	0.18208	1.13706	-0.0362024	1.20883	-0.305378	0.695817	1
2018-09-13	B96	2018-09-14	287	0.66	0.728	5	55	14	3	1.63657	0.0629714	0.382658	-0.375948	0.715593	-0.357123	0.695817	1
	B99	2018-09-14	287	0.624	0.81	10	62	16	3	1.63657	-0.473018	1.29238	0.0487341	1.29103	-0.305378	0.695817	1
	B100	2018-09-15	288	0.654	0.718	17	58	23	1	1.78992	-0.0263601	0.271716	0.64329	0.962209	-0.124272	0.231939	1
			276.328	0.65577	0.693508	9.42623	46.2951	27.8033	4.31148
			6.52105	0.0671656	0.0901374	11.7735	12.1646	38.6514

## Sheet: seed number vs size
supplementary Table 1. Flower traits, pollinator observation and seed size of Lijiang
seed number	zseed size(mg)	visitation rate (time/flower/h)	pollen–ovule ratio	nectar crop (cm)	ovule	pollen
6	1.5	0.593651	1345.45	0.244	11	14800
5	1.88	0.486957	1209.09	0.452	11	13300
6	1.3	0.558904	1625	0.264	12	19500
3	0.933333	0.447619	1508.33	0.558	12	18100
6	1.08333	0.810811	1300	0.302	11	14300
4	1.525	0.782353	1600	0.464	11	17600
4	1.775		1475	0.242	12	17700
6	1.41667		1400	0.304	10	14000
7	1.37143		1070	0.202	10	10700
5	2.2		1077.78	0.448	9	9700
5	1.5		1144.44	0.384	9	10300
11	0.690909		1162.5	0.572	8	9300
5	1.38		1262.5	0.494	8	10100
4	1.725		1300	0.438	9	11700
6	1.81667		1327.27	0.262	11	14600
11	1.19091		1000	0.306	8	8000
8	0.725		987.5	0.416	8	7900
8	1.0375		1340	0.568	10	13400
3	1.9		1427.27	0.584	11	15700
8	1.15		1175	0.564	8	9400
4	2.35		1144.44	0.532	9	10300
10	1.74		1300	0.508	11	14300
5	1.44		1680	0.426	10	16800
2	1.4		1210	0.356	10	12100
5	1.2		1162.5	0.426	8	9300
2	1.85		1250	0.456	8	10000
4	1.95		1340	0.294	10	13400
6	1.65		1050	0.224	8	8400
9	1.1		1200	0.518	9	10800
5	1.22		1140	0.582	10	11400
12	1.175		1675	0.372	12	20100
8	1.2875		1200	0.424	11	13200
8	1.475		2570	0.642	10	25700
10	1.28			0.532
5	1.66			0.442
2	2.2
2	1.45
3	2.46667
4	1.55
5	1.76
8	1.3875
11	1.42727
8	1.175
12	1.04167
4	1.05
6	1.71667
8	1.7125
6	1.56667
11	1.58182
2	1.15
5	0.84
7	1.41429
3	2.26667
9	1.64444
6.14815
