# Supplementary material for: Phenotypic Selection in Halenia elliptica D. Don (Gentianaceae), an Alpine Biennial with Mixed Mating System
Source: Plants (Basel). 2022 May 31;11(11):1488. doi: 10.3390/plants11111488 (PMC9183009; doi:10.3390/plants11111488)
Supplement: Supplementary file 1 [file plants-11-01488-s001.zip › plants-1713607-supplementary/plants-1713607-supplementary/Supplementary Files/supplementary Table2-Huangyuan.xlsx]

## Sheet: Netting
supplementary Table 2. Phenotypic selection on morphological traits of netting treatment for Huangyuan
Listing date	number	flowering date	flower date (standardization)	Flower tube depth/cm	spur length/cm	flower display	plant heigh/cm	total flower	seed	flower date (standardization)	Flower heigh/cm	spur length/cm	flower display	plant heigh/cm	total flower	seed
2018-07-27	A1	2018-07-28	209	0.766	0.77	5	39	19	13	-1.57074	1.30682	1.75978	-1.05546	-0.230049	-0.840761	1.33737	2
	A2	2018-07-28	209	0.798	0.756	2	41	31	12	-1.57074	1.87464	1.50579	-1.24269	0.0396636	-0.30013	1.23449	2
	A3	2018-07-28	209	0.76	0.736	4	37	25	10	-1.57074	1.20035	1.14295	-1.11787	-0.499761	-0.570445	1.02874	2
	A5	2018-07-30	211	0.678	0.564	4	43	61	15	-1.19198	-0.254684	-1.97749	-1.11787	0.309376	1.05145	1.54312	2
2018-07-28	A6	2018-07-30	211	0.688	0.65	19	49	44	16	-1.19198	-0.0772401	-0.417268	-0.181723	1.11851	0.285554	1.64599	2
	A7	2018-07-29	210	0.688	0.638	21	42	35	11	-1.38136	-0.0772401	-0.634973	-0.0569033	0.17452	-0.119919	1.13162	2
	A8	2018-07-29	210	0.76	0.8	20	51	28	10	-1.38136	1.20035	2.30404	-0.119313	1.38822	-0.435288	1.02874	2
	A9	2018-07-30	211	0.686	0.652	11	39	32	11	-1.19198	-0.112729	-0.380984	-0.681004	-0.230049	-0.255077	1.13162	2
	A10	2018-07-29	210	0.726	0.746	8	38	46	17	-1.38136	0.597045	1.32437	-0.868234	-0.364905	0.375659	1.74887	2
2018-07-29	A11	2018-07-30	211	0.7	0.664	23	42	42	15	-1.19198	0.135692	-0.163279	0.0679168	0.17452	0.195449	1.54312	2
	A12	2018-07-31	212	0.614	0.634	5	24	13	9	-1.0026	-1.39032	-0.707541	-1.05546	-2.25289	-1.11108	0.92587	2
	A13	2018-07-31	212	0.726	0.66	9	34	28	12	-1.0026	0.597045	-0.235847	-0.805824	-0.904329	-0.435288	1.23449	2
	A14	2018-07-31	212	0.694	0.664	9	24	13	9	-1.0026	0.029226	-0.163279	-0.805824	-2.25289	-1.11108	0.92587	2
	A15	2018-07-31	212	0.744	0.738	26	39	40	14	-1.0026	0.916444	1.17923	0.255147	-0.230049	0.105344	1.44024	2
	A17	2018-07-31	212	0.564	0.57	28	58	78	12	-1.0026	-2.27754	-1.86863	0.379967	2.33222	1.81734	1.23449	2
	A18	2018-07-31	212	0.7	0.57	3	42	33	4	-1.0026	0.135692	-1.86863	-1.18028	0.17452	-0.210025	0.411498	2
	A20	2018-07-31	212	0.632	0.618	9	28	18	8	-1.0026	-1.07092	-0.997814	-0.805824	-1.71347	-0.885813	0.822995	2
2018-07-31	A21	2018-08-03	215	0.696	0.7	22	39	32	10	-0.434461	0.0647147	0.489836	0.00550677	-0.230049	-0.255077	1.02874	2
	A22	2018-08-01	213	0.716	0.676	9	31	17	11	-0.813222	0.419602	0.0544262	-0.805824	-1.3089	-0.930866	1.13162	2
	A23	2018-08-01	213	0.7	0.654	25	36	36	5	-0.813222	0.135692	-0.344699	0.192737	-0.634617	-0.0748668	0.514372	2
	A25	2018-08-01	213	0.73	0.668	9	35	27	13	-0.813222	0.668023	-0.0907104	-0.805824	-0.769473	-0.48034	1.33737	2
	A28	2018-08-03	215	0.73	0.598	25	43	32	10	-0.434461	0.668023	-1.36066	0.192737	0.309376	-0.255077	1.02874	2
	A29	2018-08-03	215	0.736	0.674	9	44	40	15	-0.434461	0.774489	0.0181421	-0.805824	0.444232	0.105344	1.54312	2
	A30	2018-08-04	216	0.716	0.644	69	54	86	13	-0.245081	0.419602	-0.52612	2.93878	1.79279	2.17776	1.33737	2
2018-08-04	A31	2018-08-05	217	0.704	0.662	4	23	10	5	-0.0557002	0.20667	-0.199563	-1.11787	-2.38775	-1.24623	0.514372	2
2018-08-02	A32	2018-08-04	216	0.77	0.68	6	36	25	11	-0.245081	1.3778	0.126995	-0.993054	-0.634617	-0.570445	1.13162	2
	A33	2018-08-03	215	0.6	0.57	15	41	20	7	-0.434461	-1.63874	-1.86863	-0.431364	0.0396636	-0.795708	0.720121	2
	A34	2018-08-03	215	0.736	0.72	14	42	30	12	-0.434461	0.774489	0.852677	-0.493774	0.17452	-0.345182	1.23449	2
	A35	2018-08-04	216	0.736	0.674	12	32	16	11	-0.245081	0.774489	0.0181421	-0.618594	-1.17404	-0.975919	1.13162	2
2018-08-03	A36	2018-08-05	217	0.658	0.736	28	41	50	12	-0.0557002	-0.609571	1.14295	0.379967	0.0396636	0.555869	1.23449	2
	A37	2018-08-04	216	0.786	0.642	12	41	18	11	-0.245081	1.66171	-0.562404	-0.618594	0.0396636	-0.885813	1.13162	2
	A38	2018-08-04	216	0.708	0.674	15	43	23	9	-0.245081	0.277647	0.0181421	-0.431364	0.309376	-0.66055	0.92587	2
	A39	2018-08-04	216	0.71	0.662	63	49	85	9	-0.245081	0.313136	-0.199563	2.56432	1.11851	2.13271	0.92587	2
	A40	2018-08-04	216	0.692	0.66	20	38	25	12	-0.245081	-0.00626271	-0.235847	-0.119313	-0.364905	-0.570445	1.23449	2
2018-08-04	A41	2018-08-05	217	0.752	0.706	24	42	37	13	-0.0557002	1.0584	0.598688	0.130327	0.17452	-0.0298142	1.33737	2
	A42	2018-08-05	217	0.664	0.688	38	42	50	7	-0.0557002	-0.503105	0.272131	1.00407	0.17452	0.555869	0.720121	2
	A43	2018-08-05	217	0.724	0.668	34	45	52	12	-0.0557002	0.561557	-0.0907104	0.754428	0.579088	0.645975	1.23449	2
	A44	2018-08-07	219	0.694	0.658	18	33	28	6	0.323061	0.029226	-0.272131	-0.244133	-1.03919	-0.435288	0.617247	2
	A45	2018-08-05	217	0.662	0.644	16	38	19	5	-0.0557002	-0.538593	-0.52612	-0.368954	-0.364905	-0.840761	0.514372	2
2018-08-05	A46	2018-08-06	218	0.664	0.632	8	35	17	12	0.13368	-0.503105	-0.743825	-0.868234	-0.769473	-0.930866	1.23449	2
	A48	2018-08-06	218	0.668	0.608	28	60	58	13	0.13368	-0.432127	-1.17923	0.379967	2.60193	0.91629	1.33737	2
	A49	2018-08-06	218	0.716	0.692	4	31	12	12	0.13368	0.419602	0.344699	-1.11787	-1.3089	-1.15613	1.23449	2
	A50	2018-08-06	218	0.732	0.682	41	51	66	13	0.13368	0.703512	0.163279	1.1913	1.38822	1.27671	1.33737	2
2018-08-06	A51	2018-08-07	219	0.75	0.76	25	40	58	12	0.323061	1.02291	1.57836	0.192737	-0.0951926	0.91629	1.23449	2
	A52	2018-08-07	219	0.68	0.75	67	39	104	10	0.323061	-0.219195	1.39694	2.81396	-0.230049	2.98871	1.02874	2
	A53	2018-08-07	219	0.67	0.66	13	37	18	3	0.323061	-0.396639	-0.235847	-0.556184	-0.499761	-0.885813	0.308623	2
	A54	2018-08-08	220	0.668	0.74	16	41	26	7	0.512441	-0.432127	1.21552	-0.368954	0.0396636	-0.525393	0.720121	2
	A55	2018-08-07	219	0.598	0.598	33	42	43	4	0.323061	-1.67423	-1.36066	0.692017	0.17452	0.240501	0.411498	2
	A57	2018-08-08	220	0.52	0.614	40	38	45	11	0.512441	-3.05829	-1.07038	1.12889	-0.364905	0.330607	1.13162	2
	A58	2018-08-08	220	0.64	0.662	16	42	19	8	0.512441	-0.928969	-0.199563	-0.368954	0.17452	-0.840761	0.822995	2
	A60	2018-08-08	220	0.664	0.642	42	51	58	8	0.512441	-0.503105	-0.562404	1.25371	1.38822	0.91629	0.822995	2
	A62	2018-08-09	221	0.644	0.678	56	45	73	8	0.701822	-0.857992	0.0907104	2.12745	0.579088	1.59208	0.822995	2
	A63	2018-08-09	221	0.698	0.636	52	47	101	8	0.701822	0.100203	-0.671257	1.87781	0.8488	2.85355	0.822995	2
	A64	2018-08-09	221	0.738	0.64	29	35	36	8	0.701822	0.809978	-0.598688	0.442377	-0.769473	-0.0748668	0.822995	2
	A65	2018-08-09	221	0.736	0.69	34	46	38	4	0.701822	0.774489	0.308415	0.754428	0.713944	0.0152384	0.411498	2
	A69	2018-08-10	222	0.67	0.76	31	54	42	7	0.891202	-0.396639	1.57836	0.567197	1.79279	0.195449	0.720121	2
	A70	2018-08-10	222	0.822	0.78	16	39	59	9	0.891202	2.3005	1.9412	-0.368954	-0.230049	0.961343	0.92587	2
2018-08-10	A71	2018-08-11	223	0.68	0.692	44	43	59	6	1.08058	-0.219195	0.344699	1.37853	0.309376	0.961343	0.617247	2
	A72	2018-08-11	223	0.64	0.678	46	37	76	8	1.08058	-0.928969	0.0907104	1.50335	-0.499761	1.72724	0.822995	2
2018-08-11	A76	2018-08-14	226	0.788	0.764	23	40	43	12	1.64872	1.6972	1.65093	0.0679168	-0.0951926	0.240501	1.23449	2
	A79	2018-08-14	226	0.644	0.72	28	47	34	9	1.64872	-0.857992	0.852677	0.379967	0.8488	-0.164972	0.92587	2
	A80	2018-08-12	224	0.658	0.654	29	50	37	10	1.26996	-0.609571	-0.344699	0.442377	1.25337	-0.0298142	1.02874	2
2018-08-12	A81	2018-08-15	227	0.642	0.69	14	39	16	7	1.8381	-0.89348	0.308415	-0.493774	-0.230049	-0.975919	0.720121	2
	A94	2018-08-16	228	0.698	0.712	9	45	12	7	2.02749	0.100203	0.707541	-0.805824	0.579088	-1.15613	0.720121	2
	A95	2018-08-15	227	0.66	0.636	8	43	13	8	1.8381	-0.574082	-0.671257	-0.868234	0.309376	-1.11108	0.822995	2
2018-08-15	A96	2018-08-16	228	0.664	0.698	32	50	37	8	2.02749	-0.503105	0.453552	0.629607	1.25337	-0.0298142	0.822995	2
	A98	2018-08-16	228	0.602	0.54	6	29	7	6	2.02749	-1.60325	-2.4129	-0.993054	-1.57861	-1.38139	0.617247	2
	A99	2018-08-16	228	0.582	0.668	7	34	10	6	2.02749	-1.95814	-0.0907104	-0.930644	-0.904329	-1.24623	0.617247	2
			217.294	0.692353	0.673	21.9118	40.7059	37.6618	9.72059	0	0	0	0	0	0
			5.28037	0.0563559	0.0551205	16.0231	7.41531	22.1963	3.15682	1	1	1	1	1	1
		CV	0.0243006	0.0813977	0.0819027	0.731254	0.182168	0.589359	0.324757

## Sheet: Control
supplementary Table 2. Phenotypic selection on morphological traits of control treatment forHaungyuan
Listing date	number	flowering date	flower date (standardization)	Flower tube depth/cm	spur length/cm	flower display	plant heigh/cm	total flower	seed	flower date (standardization)	Flower heigh/cm	spur length/cm	flower display	plant heigh/cm	total flower	seed
2018-07-27	B1	2018-07-29	210	0.592	0.494	19	36	57	7	-1.36018	-1.63161	-2.17411	-0.0609156	-0.836553	0.686215	0.672897	1
	B2	2018-07-29	210	0.712	0.678	15	41	36	14	-1.36018	0.823478	0.546197	-0.30124	-0.247201	-0.0424065	1.34579	1
	B3	2018-07-28	209	0.756	0.68	38	46	75	16	-1.5522	1.72368	0.575765	1.08063	0.342152	1.31075	1.53805	1
	B4	2018-07-28	209	0.688	0.638	9	42	22	11	-1.5522	0.33246	-0.0451742	-0.661727	-0.12933	-0.528154	1.05741	1
	B5	2018-07-31	212	0.612	0.604	3	50	29	11	-0.976126	-1.22243	-0.547839	-1.02221	0.813634	-0.28528	1.05741	1
	B7	2018-07-29	210	0.578	0.516	67	46	120	16	-1.36018	-1.91804	-1.84886	2.82298	0.342152	2.87208	1.53805	1
	B8	2018-07-29	210	0.726	0.914	18	39	29	15	-1.36018	1.10991	4.03528	-0.120997	-0.482942	-0.28528	1.44192	1
	B9	2018-07-29	210	0.738	0.676	6	36	56	16	-1.36018	1.35541	0.516628	-0.84197	-0.836553	0.651518	1.53805	1
	B10	2018-07-29	210	0.682	0.696	51	40	84	14	-1.36018	0.209706	0.812314	1.86168	-0.365071	1.62301	1.34579	1
2018-07-29	B11	2018-08-01	213	0.78	0.75	46	40	105	15	-0.784101	2.2147	1.61066	1.56128	-0.365071	2.35163	1.44192	1
	B12	2018-07-30	211	0.638	0.57	11	41	34	14	-1.16815	-0.690494	-1.0505	-0.541565	-0.247201	-0.111799	1.34579	1
	B13	2018-07-30	211	0.65	0.674	5	31	17	11	-1.16815	-0.444985	0.48706	-0.902052	-1.42591	-0.701635	1.05741	1
	B14	2018-07-30	211	0.592	0.59	4	23	9	5	-1.16815	-1.63161	-0.754819	-0.962133	-2.36887	-0.979205	0.480641	1
	B15	2018-07-30	211	0.684	0.65	7	35	19	12	-1.16815	0.250624	0.132237	-0.781889	-0.954424	-0.632243	1.15354	1
2018-07-30	B16	2018-07-31	212	0.64	0.658	9	40	19	14	-0.976126	-0.649576	0.250511	-0.661727	-0.365071	-0.632243	1.34579	1
	B17	2018-07-31	212	0.71	0.72	2	24	11	2	-0.976126	0.78256	1.16714	-1.0823	-2.251	-0.909813	0.192256	1
	B18	2018-07-31	212	0.642	0.62	16	39	27	7	-0.976126	-0.608658	-0.311291	-0.241159	-0.482942	-0.354673	0.672897	1
	B19	2018-08-01	213	0.726	0.644	15	49	29	12	-0.784101	1.10991	0.0435315	-0.30124	0.695763	-0.28528	1.15354	1
	B20	2018-07-31	212	0.678	0.64	21	51	27	14	-0.976126	0.127869	-0.0156056	0.0592467	0.931504	-0.354673	1.34579	1
2018-07-31	B21	2018-08-02	214	0.69	0.72	7	31	14	10	-0.592077	0.373378	1.16714	-0.781889	-1.42591	-0.805724	0.961282	1
	B22	2018-08-01	213	0.662	0.732	23	52	53	12	-0.784101	-0.199476	1.34455	0.179409	1.04937	0.54743	1.15354	1
	B23	2018-08-01	213	0.68	0.622	21	47	29	12	-0.784101	0.168787	-0.281723	0.0592467	0.460022	-0.28528	1.15354	1
	B24	2018-08-01	213	0.712	0.636	8	48	32	14	-0.784101	0.823478	-0.0747427	-0.721808	0.577893	-0.181192	1.34579	1
	B25	2018-08-03	215	0.68	0.66	32	48	44	9	-0.400052	0.168787	0.28008	0.720139	0.577893	0.235163	0.865154	1
2018-08-01	B26	2018-08-02	214	0.71	0.542	15	42	23	12	-0.592077	0.78256	-1.46446	-0.30124	-0.12933	-0.493458	1.15354	1
	B27	2018-08-02	214	0.73	0.572	35	45	64	13	-0.592077	1.19174	-1.02094	0.900383	0.224281	0.929088	1.24967	1
	B28	2018-08-03	215	0.728	0.658	17	42	31	8	-0.400052	1.15082	0.250511	-0.181078	-0.12933	-0.215888	0.769025	1
	B29	2018-08-02	214	0.656	0.612	9	36	15	10	-0.592077	-0.322231	-0.429565	-0.661727	-0.836553	-0.771028	0.961282	1
	B30	2018-08-03	215	0.736	0.66	19	47	31	12	-0.400052	1.3145	0.28008	-0.0609156	0.460022	-0.215888	1.15354	1
2018-08-02	B31	2018-08-04	216	0.65	0.648	44	54	60	9	-0.208027	-0.444985	0.102669	1.44111	1.28512	0.790303	0.865154	1
	B33	2018-08-03	215	0.636	0.638	92	54	116	12	-0.400052	-0.731412	-0.0451742	4.32501	1.28512	2.73329	1.15354	1
	B34	2018-08-04	216	0.694	0.6	27	42	37	12	-0.208027	0.455215	-0.606976	0.419734	-0.12933	-0.00771028	1.15354	1
	B35	2018-08-03	215	0.706	0.66	44	45	55	14	-0.400052	0.700724	0.28008	1.44111	0.224281	0.616822	1.34579	1
2018-08-03	B36	2018-08-04	216	0.698	0.628	15	48	51	14	-0.208027	0.537051	-0.193017	-0.30124	0.577893	0.478037	1.34579	1
	B37	2018-08-05	217	0.678	0.618	26	55	42	12	-0.0160021	0.127869	-0.34086	0.359652	1.40299	0.165771	1.15354	1
	B38	2018-08-05	217	0.736	0.66	11	60	37	12	-0.0160021	1.3145	0.28008	-0.541565	1.99234	-0.00771028	1.15354	1
	B39	2018-08-04	216	0.756	0.67	2	36	31	12	-0.208027	1.72368	0.427923	-1.0823	-0.836553	-0.215888	1.15354	1
	B40	2018-08-05	217	0.676	0.654	15	44	37	12	-0.0160021	0.0869511	0.191374	-0.30124	0.106411	-0.00771028	1.15354	1
2018-08-04	B41	2018-08-05	217	0.68	0.668	38	59	81	15	-0.0160021	0.168787	0.398354	1.08063	1.87447	1.51892	1.44192	1
	B42	2018-08-05	217	0.756	0.652	23	59	153	16	-0.0160021	1.72368	0.161806	0.179409	1.87447	4.01705	1.53805	1
	B44	2018-08-06	218	0.614	0.538	13	45	22	8	0.176023	-1.18151	-1.5236	-0.421402	0.224281	-0.528154	0.769025	1
	B45	2018-08-05	217	0.712	0.48	6	46	29	11	-0.0160021	0.823478	-2.38109	-0.84197	0.342152	-0.28528	1.05741	1
	B48	2018-08-06	218	0.656	0.632	28	56	49	11	0.176023	-0.322231	-0.13388	0.479815	1.52086	0.408645	1.05741	1
	B49	2018-08-06	218	0.64	0.642	31	55	39	14	0.176023	-0.649576	0.0139629	0.660058	1.40299	0.0616822	1.34579	1
	B50	2018-08-06	218	0.694	0.622	21	40	33	10	0.176023	0.455215	-0.281723	0.0592467	-0.365071	-0.146495	0.961282	1
2018-08-06	B51	2018-08-07	219	0.62	0.608	45	46	57	9	0.368048	-1.05876	-0.488702	1.50119	0.342152	0.686215	0.865154	1
	B52	2018-08-09	221	0.64	0.65	12	34	14	6	0.752097	-0.649576	0.132237	-0.481484	-1.07229	-0.805724	0.576769	1
	B53	2018-08-07	219	0.714	0.696	15	46	26	12	0.368048	0.864396	0.812314	-0.30124	0.342152	-0.389369	1.15354	1
	B54	2018-08-07	219	0.62	0.536	14	34	19	4	0.368048	-1.05876	-1.55317	-0.361321	-1.07229	-0.632243	0.384513	1
2018-08-08	B55	2018-08-09	221	0.632	0.618	14	32	16	8	0.752097	-0.813249	-0.34086	-0.361321	-1.30804	-0.736331	0.769025	1
2018-08-07	B56	2018-08-08	220	0.568	0.66	14	52	41	10	0.560072	-2.12263	0.28008	-0.361321	1.04937	0.131075	0.961282	1
	B57	2018-08-09	221	0.67	0.66	22	45	29	7	0.752097	-0.0358034	0.28008	0.119328	0.224281	-0.28528	0.672897	1
	B58	2018-08-08	220	0.638	0.672	22	50	26	11	0.560072	-0.690494	0.457491	0.119328	0.813634	-0.389369	1.05741	1
	B59	2018-08-08	220	0.736	0.734	38	56	84	12	0.560072	1.3145	1.37412	1.08063	1.52086	1.62301	1.15354	1
	B60	2018-08-08	220	0.732	0.71	16	46	28	8	0.560072	1.23266	1.01929	-0.241159	0.342152	-0.319977	0.769025	1
2018-08-08	B61	2018-08-10	222	0.64	0.596	15	41	20	8	0.944122	-0.649576	-0.666114	-0.30124	-0.247201	-0.597546	0.769025	1
	B62	2018-08-10	222	0.65	0.638	10	33	12	6	0.944122	-0.444985	-0.0451742	-0.601646	-1.19016	-0.875116	0.576769	1
	B65	2018-08-09	221	0.662	0.472	9	36	11	6	0.752097	-0.199476	-2.49936	-0.661727	-0.836553	-0.909813	0.576769	1
	B67	2018-08-10	222	0.662	0.652	4	29	10	9	0.944122	-0.199476	0.161806	-0.962133	-1.66165	-0.944509	0.865154	1
	B68	2018-08-11	223	0.6	0.634	6	33	9	9	1.13615	-1.46794	-0.104311	-0.84197	-1.19016	-0.979205	0.865154	1
	B69	2018-08-11	223	0.622	0.702	6	32	8	8	1.13615	-1.01784	0.901019	-0.84197	-1.30804	-1.0139	0.769025	1
	B70	2018-08-11	223	0.766	0.696	8	43	13	11	1.13615	1.92827	0.812314	-0.721808	-0.0114596	-0.84042	1.05741	1
	B74	2018-08-12	224	0.612	0.652	9	38	15	10	1.32817	-1.22243	0.161806	-0.661727	-0.600812	-0.771028	0.961282	1
2018-08-11	B76	2018-08-12	224	0.61	0.522	8	31	10	4	1.32817	-1.26335	-1.76015	-0.721808	-1.42591	-0.944509	0.384513	1
	B79	2018-08-12	224	0.622	0.68	9	38	11	8	1.32817	-1.01784	0.575765	-0.661727	-0.600812	-0.909813	0.769025	1
	B85	2018-08-13	225	0.652	0.616	67	60	80	12	1.5202	-0.404067	-0.370428	2.82298	1.99234	1.48423	1.15354	1
2018-08-13	B86	2018-08-14	226	0.652	0.634	14	48	20	7	1.71222	-0.404067	-0.104311	-0.361321	0.577893	-0.597546	0.672897	1
	B87	2018-08-14	226	0.634	0.734	10	37	12	8	1.71222	-0.77233	1.37412	-0.601646	-0.718683	-0.875116	0.769025	1
	B88	2018-08-14	226	0.634	0.638	8	38	14	6	1.71222	-0.77233	-0.0451742	-0.721808	-0.600812	-0.805724	0.576769	1
2018-08-14	B91	2018-08-15	227	0.676	0.614	20	41	23	6	1.90425	0.0869511	-0.399997	-0.00083446	-0.247201	-0.493458	0.576769	1
	B94	2018-08-16	228	0.618	0.58	27	51	31	8	2.09627	-1.09968	-0.902662	0.419734	0.931504	-0.215888	0.769025	1
	B97	2018-08-16	228	0.694	0.716	15	48	28	4	2.09627	0.455215	1.108	-0.30124	0.577893	-0.319977	0.384513	1
			217.083	0.67175	0.641056	20.0139	43.0972	37.2222	10.4028	0	0	0	0	0	0
			5.20766	0.048878	0.0676395	16.6442	8.48389	28.8216	3.3173	1	1	1	1	1	1
			0.0239892	0.0727623	0.105513	0.83163	0.196855	0.774311	0.318886

## Sheet: seed number vs size
supplementary Table 2. Flower traits, pollinator observation and seed size of Huangyuan
seed number	seed size(mg)	visitation rate (time/flower/h)	pollen–ovule ratio	nectar crop (cm)	ovule	pollen
16	0.84375	0.194444	1525	0.184	12	18300
10	0.96	0.25625	985.714	0.18	14	13800
14	0.964286	0.22439	1266.67	0.22	9	11400
15	0.986667	0.324324	900	0.462	4	3600
13	1.36923	0.3875	1263.64	0.188	11	13900
13	0.992308	0.41	1075	0.164	12	12900
11	1.23636		861.538	0.246	13	11200
16	1.23125		1046.15	0.256	13	13600
16	1.0625		1200	0.316	11	13200
22	0.663636		988.889	0.272	9	8900
7	1.68571		1150	0.362	18	20700
14	1.17857		1350	0.222	12	16200
17	0.947059		1433.33	0.722	12	17200
15	0.94		1433.33	0.216	12	17200
10	1.11		1192.31	0.544	13	15500
15	0.84		1111.11	0.246	9	10000
14	1.15714		1300	0.366	8	10400
16	1.21875		1207.14	0.76	14	16900
13	0.815385		937.5	0.172	8	7500
19	1.01579		954.545	0.232	11	10500
15	0.726667		1318.18	0.226	11	14500
13	0.9		1381.82	0.166	11	15200
10	1.01		1240	0.394	10	12400
13	0.776923		1600	0.402	10	16000
13	0.946154		1342.86	0.276	7	9400
16	0.925		1188.89	0.252	9	10700
11	1.09091		1245.45	0.238	11	13700
17	1.17647		1250	0.274	8	10000
15	1.03333		1246.15	0.684	13	16200
15	0.94		1022.22	0.44	9	9200
12	1.05833		1283.33	0.454	12	15400
13	1.10769		1215.38	0.486	13	15800
16	0.88125		1000	0.392	8	8000
16	0.675		1208.33	0.666	12	14500
9	1.06667		1241.67	0.482	12	14900
14	1.17143		1263.64	0.352	11	13900
16	0.83125		1193.75	0.34	16	19100
16	0.79375		983.333	0.456	12	11800
13	1.03846		1025	0.272	12	12300
18	0.927778		1587.5	0.706	8	12700
12	1.26667		1290.91	0.764	11	14200
14	0.842857		1550		8	12400
17	0.882353
16	0.9
16	0.9125
14	0.885714
13	0.853846
11	1.05455
22	1.03182
11	1.27273
21	0.771429
19	0.710526
14	0.957143
16	0.83125
12	0.941667
15	0.926667
12	1.23333
12	0.758333
11	0.654545
18	0.727778
14	0.771429
16	0.7875
19	0.847368
13	1.01538
11	0.881818
7	0.757143
4	1.15
9	0.877778
13	0.946154
15	1.05333
12	0.975
16	0.925
11	0.927273
12	1.05833
13	1.16923
11	1
15	0.76
16	0.7375
8	1.2125
8	1.6125
8	0.8375
12	0.883333
14	0.857143
12	0.616667
10	1.24
15	0.98
12	0.933333
14	1.31429
11	1.10909
14	0.992857
8	1.3875
8	1.15
14	0.771429
13	0.776923
9	1.32222
